# Supplementary material for: Formation and Reactivity of an Elusive Monomeric Mn(IV)-Oxo Species Inside a Cavitand Pore
Source: J Am Chem Soc. 2025 Aug 7;147(34):30647–60. doi: 10.1021/jacs.5c02637 (PMC12395487; doi:10.1021/jacs.5c02637)
Supplement: Supplementary file 2 [file ja5c02637_si_002.xyz]

5*DBF XYZ coordinates
O     2.079295835     2.240339891     15.2752295
O     3.801600099     4.615830124     15.64092614
H     3.405933771     4.456961417     14.7427456
O     0.121884623     7.663789488     10.83851366
O     4.778143559     8.302863115     11.84402364
O     6.564264154     8.142600283     13.83344097
O     -2.214581048     7.399512818     12.01431892
N     2.600128292     4.249663465     13.16586874
N     4.100922436     10.40962638     12.51785927
N     6.029835004     10.27880707     14.55751406
N     0.031999128     9.983077153     10.93269219
C     2.489537804     5.541701559     12.6074577
C     4.669704093     5.63438647     15.75202055
C     1.261743909     6.020981149     12.09255645
C     1.299869701     7.263929767     11.4366013
C     3.665399827     6.326673561     12.5864712
C     2.447915796     8.038075243     11.33032673
H     2.433562346     8.996231256     10.81749805
N     -2.600064122     9.683669558     11.91096926
C     4.999645231     6.011601236     17.08310246
C     5.233600425     6.293328937     14.63411011
C     2.241440462     1.859676642     12.85038386
C     2.267378813     3.257358247     12.42855246
C     4.963946551     5.83989984     13.20707305
H     5.792926353     6.198490311     12.58522299
H     4.983419083     4.741163746     13.18398435
C     3.609016794     7.561652753     11.93087062
C     2.165670954     1.431551849     14.18197302
C     2.129309406     0.069479086     14.55010312
C     4.257130643     5.360019276     18.23907025
H     4.142739246     4.29368731     18.01903471
H     4.855807915     5.466003151     19.15131436
C     2.173983938     -0.918862896     13.5593116
H     2.149465525     -1.977821232     13.82563282
C     2.234638412     -0.519394947     12.22201129
C     2.255563604     0.838860747     11.8794086
H     2.293416167     1.127788346     10.82593586
C     6.110467068     7.358786141     14.89719991
C     4.884383638     9.386039608     12.65995236
C     5.960560849     7.014212808     17.25440773
C     -0.503400386     8.822193375     11.14288414
C     5.868577779     9.312119389     13.70764387
C     -1.831683255     8.665681888     11.68484596
C     6.514839654     7.701775694     16.17734097
H     7.209167085     8.522481758     16.33978433
C     4.23307762     11.43709786     13.40621159
C     5.221552249     11.37353639     14.44102845
C     -2.084856023     10.92737497     11.66393605
C     -0.734675164     11.08093883     11.21088766
C     3.374704771     12.56133883     13.33032969
H     2.618610314     12.57695737     12.54388428
C     5.321830323     12.43514271     15.37333178
H     6.066881222     12.35648298     16.16509298
C     4.472096659     13.51972324     15.27674628
C     3.498169505     13.58467189     14.24950178
C     -0.202528389     12.38186756     11.03917307
H     0.829069685     12.46964992     10.69260714
C     -2.872384839     12.08028814     11.90102455
H     -3.899308483     11.93491285     12.24137196
C     -2.330330736     13.33939915     11.71994534
H     -2.938345394     14.22682332     11.91150252
C     -0.987955959     13.49052059     11.29456633
H     -0.574817305     14.4931543     11.1594012
H     2.832076302     14.44808467     14.19035526
H     4.54543297     14.32936884     16.00688676
O     0.356888814     4.61587276     14.90932473
H     0.752602271     4.456964516     15.80748205
O     4.036674645     7.663748864     19.71178335
O     -0.619606455     8.302789624     18.70641186
O     -2.40567725     8.142679538     16.71694063
O     6.373131517     7.399385639     18.53601613
N     1.558367034     4.249575052     17.38457903
N     0.057647304     10.40959223     18.0327595
N     -1.871211767     10.27894471     15.99304181
N     4.126519645     9.983029775     19.61735185
C     1.668972874     5.541631964     17.94293768
C     -0.511178705     5.634464256     14.79828888
C     2.896781198     6.020907607     18.45780002
C     2.858673169     7.263861652     19.11375108
C     0.493122714     6.326623221     17.9639064
C     1.71062744     8.038001954     19.2200592
H     1.724991884     8.996158204     19.73288747
N     6.758591589     9.683555443     18.6391145
C     -0.841114419     6.011717402     13.46722388
C     -1.075043811     6.293399799     15.9162224
C     1.917167098     1.859617768     17.70006181
C     1.891171985     3.257292876     18.12189953
C     -0.805423338     5.839903745     17.34325187
H     -1.634405837     6.198491301     17.96509978
H     -0.824926205     4.741167385     17.36629799
C     0.549517313     7.561585299     18.61953205
C     1.992947162     1.431522755     16.3684665
C     2.029369074     0.069460875     16.00031009
C     -0.098620466     5.360121608     12.31125761
H     0.015739109     4.293786095     12.53128645
H     -0.697287529     5.466131656     11.39900933
C     1.984741549     -0.918901781     16.99108364
H     2.009308972     -1.977853895     16.7247425
C     1.924087191     -0.519461736     18.32839326
C     1.903110019     0.838786822     18.67102159
H     1.865260731     1.12769483     19.72449976
C     -1.951873185     7.358899341     15.65315551
C     -0.725816954     9.386023403     17.89056164
C     -1.801986869     7.014370721     13.29593369
C     4.661950978     8.822132371     19.40731942
C     -1.709974729     9.312181912     16.84283067
C     5.990240264     8.665580217     18.86538989
C     -2.356239431     7.701931522     14.37301826
H     -3.050554722     8.522651119     14.21059547
C     -0.074480929     11.43713639     17.14449054
C     -1.062933632     11.37366672     16.10964852
C     6.243342221     10.92728268     18.8859532
C     4.893159618     11.0808733     19.33898944
C     0.78389054     12.56137091     17.22049387
H     1.539966811     12.57691949     18.00696072
C     -1.163201089     12.43536315     15.1774499
H     -1.908240634     12.35677899     14.38567343
C     -0.313467662     13.51993316     15.27414732
C     0.660444297     13.58478747     16.30141175
C     4.360957683     12.38181079     19.51046973
H     3.329356954     12.46961242     19.85702438
C     7.030815308     12.08018601     18.64863265
H     8.057739222     11.93479229     18.30829367
C     6.488705188     13.33930773     18.82947447
H     7.096678829     14.2267226     18.63774365
C     5.146332191     13.49045058     19.25485397
H     4.73315192     14.49309138     19.38983833
H     1.326535403     14.44819516     16.36064957
H     -0.386793077     14.32964523     14.54408057
H     1.898833272     -1.271960117     19.11923446
H     2.259937964     -1.271877566     11.43115654
H     1.983307088     3.428108511     11.37440682
H     2.175300624     3.428064229     19.1760259

5*XANT XYZ coordinates
O     3.935334848     4.72708953     15.36490073
H     3.858035678     4.50102097     14.42697588
O     0.058106669     7.854210398     11.17800915
O     4.721691673     8.590259005     12.12189318
O     6.796215203     8.272181645     13.76081816
O     -2.341701915     7.361530182     11.89776597
N     2.851591876     4.25822394     12.52764846
N     4.141857336     10.6136623     13.09459247
N     6.511607973     10.4123551     14.6043853
N     -0.210997471     10.17194459     11.23817359
C     2.586525902     5.636660256     12.47302573
C     4.826393623     5.729752806     15.54953532
C     1.302651595     6.162737988     12.16758859
C     1.265938867     7.497541527     11.71748752
C     3.715880887     6.498170012     12.53572339
C     2.356451181     8.356968667     11.70728633
H     2.269032683     9.381655839     11.35537091
N     -2.954116415     9.594615041     11.68493192
C     5.090536401     6.063545703     16.89872378
C     5.415772144     6.394237524     14.45104084
C     2.439792582     2.000432543     13.24550426
C     2.26199556     3.450036717     13.32681638
C     5.076051906     6.015970563     13.01255072
H     5.853563917     6.444421622     12.36857369
H     5.12103374     4.921373105     12.89423407
C     3.564112404     7.833695872     12.15731019
C     2.023437901     1.192168669     14.32089598
C     2.044146255     -0.203961064     14.23145411
C     4.244573591     5.4073129     17.9810847
H     4.112256843     4.35180631     17.72126377
H     4.780395652     5.464841716     18.93680281
C     2.562834703     -0.791241421     13.07301224
H     2.591632431     -1.882136345     13.0023009
C     3.028996144     -0.007648472     12.01178939
C     2.953922792     1.3799327     12.09549673
H     3.276145234     2.023827391     11.27480107
C     6.312781725     7.427947006     14.76451269
C     4.943609761     9.600015288     12.99211013
C     6.084208047     7.027395475     17.12252783
C     -0.666307665     8.966254141     11.35874449
C     6.137222908     9.476154639     13.79214921
C     -2.053764404     8.669413792     11.63183
C     6.690547984     7.710079805     16.07095593
H     7.41005116     8.50122783     16.27233108
C     4.487156334     11.60134015     13.97367076
C     5.712266519     11.51689722     14.71278619
C     -2.52503329     10.88695051     11.51061101
C     -1.134178863     11.18193155     11.3289939
C     3.635685202     12.71660068     14.16656497
H     2.696665031     12.74860564     13.61107136
C     6.061953488     12.55822092     15.6050987
H     6.99297163     12.4647832     16.16455442
C     5.218950058     13.64051142     15.76625829
C     4.002001613     13.71761161     15.04652287
C     -0.721381662     12.52987619     11.21196339
H     0.343853793     12.72764634     11.07874662
C     -3.459381584     11.94868208     11.55097392
H     -4.511806806     11.69514504     11.69113614
C     -3.030152527     13.25794898     11.42433089
H     -3.75517685     14.07481258     11.45647004
C     -1.655852532     13.54846559     11.25586128
H     -1.332298614     14.58769096     11.15741409
H     3.345373904     14.57828083     15.19352608
H     5.487402281     14.43609539     16.46387996
O     0.106414269     4.553757314     14.91295839
H     0.502403097     4.41548418     15.81992152
O     4.079059442     7.749923104     19.26457947
O     -0.589225229     8.437850767     18.32799986
O     -2.591375536     8.181056171     16.56584314
O     6.492653367     7.380863157     18.4128794
N     1.470763877     4.267827333     17.22947932
N     0.01103842     10.50152424     17.46506005
N     -2.22940069     10.32695567     15.77282567
N     4.274227687     10.07253013     19.26781801
C     1.637538158     5.601788514     17.68337057
C     -0.684324681     5.622403574     14.72311745
C     2.886131175     6.100986136     18.1261393
C     2.885660999     7.390689247     18.69079526
C     0.471976965     6.406857026     17.71406001
C     1.765811833     8.208349976     18.75562978
H     1.815937643     9.202863155     19.19158557
N     7.010266262     9.628374832     18.68553444
C     -0.920418049     6.003744399     13.3737762
C     -1.242206864     6.310826211     15.82214356
C     1.762788156     1.879995737     17.86506167
C     1.837891277     3.334461963     18.02730482
C     -0.887664563     5.912164496     17.24264337
H     -1.652965538     6.32405528     17.91082471
H     -0.929510809     4.816794458     17.32698011
C     0.577288966     7.698470724     18.24334655
C     1.647650756     1.148445217     16.65762049
C     1.610829596     -0.256947203     16.67271632
C     -0.041999277     5.426191356     12.25962266
H     0.117528549     4.357021425     12.43954281
H     -0.575412556     5.533974944     11.30645624
C     1.695589076     -0.933909464     17.89221059
H     1.671275507     -2.027060926     17.88923715
C     1.813601255     -0.238491256     19.09595071
C     1.85474001     1.150023409     19.06945071
H     1.962815891     1.707572873     20.00299365
C     -2.124157266     7.359952227     15.53540649
C     -0.786022043     9.479299658     17.47881755
C     -1.91512613     6.976686654     13.17554797
C     4.769190347     8.890364965     19.08545036
C     -1.91839272     9.373394724     16.59363235
C     6.152285674     8.662559295     18.73921408
C     -2.513361282     7.654288125     14.23811014
H     -3.235253214     8.445776819     14.04882784
C     -0.27130178     11.51092991     16.58924386
C     -1.42896072     11.43434406     15.74714204
C     6.541202476     10.89335591     18.93107198
C     5.148055076     11.12387223     19.17589836
C     0.582999324     12.63667795     16.49659601
H     1.472312861     12.66215391     17.12897092
C     -1.709156543     12.49164029     14.84816036
H     -2.586264385     12.40493723     14.20575078
C     -0.865519919     13.58374392     14.78680374
C     0.283111557     13.65520755     15.61197816
C     4.685552729     12.44854193     19.35972037
H     3.618850053     12.59768046     19.53776004
C     7.432856701     11.99226008     18.91103293
H     8.48942742     11.78730822     18.72854827
C     6.957377897     13.27547794     19.11033221
H     7.648701497     14.12154755     19.09454504
C     5.578015171     13.50396568     19.32906202
H     5.217790656     14.52464224     19.47968608
H     0.940758704     14.52466388     15.54201083
H     -1.079451315     14.39242672     14.08531613
H     3.430661545     -0.484648326     11.11523488
H     1.882999919     -0.776135828     20.04341629
O     1.613493264     1.828928425     15.47405042
C     1.460271286     -0.999303486     15.36860169
H     0.385059634     -1.181449278     15.17173644
H     1.931348323     -1.991917829     15.43500398
H     1.588617252     3.8128724     14.10417936
H     2.224197185     3.624175059     19.02063511

5*PYR XYZ coordinates
O    3.85351457    4.622609658    15.64954738
H    3.373469386    4.511751801    14.78113388
O    0.178237511    7.586212367    10.65695743
O    4.802912328    8.223604261    11.76446509
O    6.523113881    8.187097328    13.81801081
O    -2.109033384    7.544140774    11.97442706
N    2.57509738    4.27711023    13.2515101
N    4.007577884    10.31355707    12.37702093
N    5.904450473    10.32507614    14.4493317
N    0.236500624    9.907614344    10.62956455
C    2.496241589    5.460480122    12.5153323
C    4.657779909    5.681153231    15.7591424
C    1.27512939    5.946360659    11.97241456
C    1.347269036    7.157009461    11.25978774
C    3.680019786    6.251185723    12.50476262
C    2.509769528    7.906459354    11.1367419
H    2.514088801    8.844279463    10.58814467
N    -2.281230243    9.852331671    11.89903012
C    4.961470756    6.068448136    17.09132971
C    5.194828578    6.342459628    14.63035019
C    2.15231647    3.111779659    12.9479727
C    4.959275115    5.820304028    13.21447859
H    5.805771568    6.154782316    12.60197037
H    4.991918067    4.722364109    13.25275948
C    3.647068111    7.457808141    11.79954059
C    4.264698899    5.346008814    18.24181885
H    4.201768405    4.282797094    17.98930969
H    4.876449833    5.451340829    19.14536716
C    6.047079451    7.427843288    14.88957169
C    4.834819019    9.330882145    12.55700548
C    5.877382506    7.111734788    17.25723087
C    -0.355426569    8.798064861    10.94417782
C    5.796447041    9.32732832    13.62789948
C    -1.63433717    8.766694038    11.61063002
C    6.41698256    7.804213975    16.17383635
H    7.083055947    8.64861026    16.33364671
C    4.075632936    11.3679418    13.24226447
C    5.053654436    11.38001939    14.2887149
C    -1.692468021    11.04277819    11.57399222
C    -0.404832634    11.07174636    10.94797098
C    3.161090813    12.44446283    13.13353627
H    2.407705758    12.40346257    12.34622801
C    5.095245331    12.46970354    15.19299274
H    5.834145646    12.44313516    15.99453286
C    4.194733371    13.50813324    15.06128054
C    3.225265737    13.4949232    14.02801087
C    0.203404448    12.31908288    10.66377263
H    1.18134965    12.31178005    10.17862523
C    -2.339522198    12.26328462    11.88770773
H    -3.323216329    12.2122073    12.3583628
C    -1.720831897    13.4670597    11.60691687
H    -2.219434377    14.40692204    11.85632107
C    -0.443613245    13.49498549    10.99463265
H    0.028508975    14.4561132    10.77668713
H    2.512045332    14.31795315    13.9469282
H    4.22121521    14.34055244    15.76874804
O    0.29558246    4.624780876    14.83916588
H    0.775952938    4.50659276    15.70641247
O    3.972013779    7.553474126    19.84597839
O    -0.657912784    8.189190293    18.75363794
O    -2.378819513    8.169276498    16.70244396
O    6.265246005    7.511686627    18.5393146
N    1.574662949    4.259583165    17.2341584
N    0.111696238    10.2997755    18.18023183
N    -1.788245975    10.32614584    16.10984566
N    3.919589275    9.874946957    19.88503154
C    1.653364172    5.437798199    17.97846482
C    -0.506955575    5.685656948    14.73845539
C    2.874481611    5.921136735    18.52336808
C    2.802603091    7.128776515    19.24120215
C    0.468949556    6.227209386    17.995768
C    1.639896731    7.877132554    19.36985334
H    1.635690205    8.811960415    19.92364338
N    6.447527595    9.818284115    18.63572012
C    -0.809152126    6.085729256    13.40978374
C    -1.044973181    6.336482622    15.87292597
C    1.997335239    3.09171396    17.52767702
C    -0.810267601    5.800572629    17.28364604
H    -1.657092315    6.12839625    17.89926159
H    -0.841496466    4.703067107    17.23489703
C    0.501419001    7.429726449    18.70796955
C    -0.115196758    5.37086565    12.25271784
H    -0.053221867    4.30587012    12.49773023
H    -0.728553398    5.483304345    11.35113269
C    -1.89582954    7.425205216    15.62356386
C    -0.701598322    9.309290518    17.98081269
C    -1.722311624    7.132893255    13.25313218
C    4.51001377    8.76529247    19.56794702
C    -1.664615183    9.313623173    16.91068039
C    5.793689216    8.733376349    18.91051267
C    -2.262007336    7.815976823    14.342432
H    -2.927246878    8.662428665    14.18998145
C    0.025533    11.37139273    17.33793205
C    -0.954000557    11.39073664    16.29299185
C    5.861497063    11.00878501    18.96565945
C    4.568297709    11.03864422    19.58006658
C    0.920229736    12.46157889    17.47171652
H    1.675000262    12.4149088    18.25736102
C    -1.016790502    12.50119618    15.41563252
H    -1.756980007    12.48072931    14.61504742
C    -0.136360604    13.55331158    15.57246096
C    0.834814218    13.53275982    16.60396076
C    3.963371246    12.28653916    19.86876338
H    2.981388723    12.2798168    20.34576537
C    6.517354682    12.2286553    18.66830192
H    7.50478545    12.1767589    18.20566053
C    5.902006567    13.43309    18.95379312
H    6.40750945    14.37252806    18.71709695
C    4.61912073    13.46204951    19.55404499
H    4.149656432    14.42357413    19.77604379
H    1.531327364    14.3679099    16.70560852
H    -0.180543985    14.40326611    14.88701082
C    2.070684603    0.019498359    15.22404647
C    2.097015545    0.716190899    14.00637238
C    2.11317491    2.12002268    14.06666541
N    2.075539952    2.7329597    15.236257
C    2.035176532    2.109667054    16.40022313
C    2.046520266    0.705279593    16.44793058
H    2.068815465    -1.073229544    15.21912553
H    2.122287389    0.180074862    13.0545836
H    2.019038572    0.160743995    17.39485956
H    1.767948321    2.84265823    11.94921502
H    2.382468348    2.814173324    18.5238444

5*NH2 XYZ coordinates
O    3.925115473    4.455970164    15.64848584
H    3.489805871    4.359853239    14.73320832
O    0.516019881    7.850185047    10.84184029
O    5.265002458    7.816772852    11.5430364
O    6.787164966    7.804717248    13.73997746
O    -1.818894208    7.724029737    12.09216273
N    2.575322159    4.2675259    13.38646393
N    5.034972643    10.11741064    11.62656896
N    6.563261851    10.0962876    13.99068381
N    0.682714907    10.13694662    11.19579658
C    2.64099778    5.499993489    12.66055028
C    4.704434496    5.555177007    15.76019935
C    1.475043498    6.101873896    12.13874108
C    1.647505489    7.292370639    11.41106281
C    3.91605075    6.092433907    12.51446686
C    2.889861699    7.871850633    11.18754029
H    2.984806962    8.787935203    10.60936882
N    -1.915848517    10.03057233    12.28306285
C    4.866532784    6.098876393    17.05757713
C    5.338401006    6.11436576    14.6274246
C    5.145160328    5.544262518    13.22751031
H    6.03110668    5.794846193    12.63340536
H    5.089657311    4.449381458    13.29659686
C    4.007932719    7.262450724    11.74934521
C    4.089841548    5.530791666    18.23858229
H    4.032787986    4.439023948    18.13431419
H    4.655806376    5.747740232    19.15225374
C    6.163623535    7.228111237    14.84254146
C    5.519263302    9.021810815    12.12305352
C    5.744530214    7.183164744    17.1929732
C    0.022025259    9.026755501    11.30004511
C    6.317361614    9.011569007    13.3236988
C    -1.28914438    8.964301295    11.89563064
C    6.39711141    7.758021213    16.10491724
H    7.049516348    8.617587997    16.23877154
C    5.287525399    11.28028495    12.29639914
C    6.050809679    11.26682362    13.50832396
C    -1.267522396    11.22658677    12.1502515
C    0.068955613    11.2758686    11.63652282
C    4.774416867    12.50793381    11.81019576
H    4.209877028    12.48994956    10.87605335
C    6.258777273    12.47840607    14.21175608
H    6.828785957    12.43784307    15.14024405
C    5.735483758    13.65951214    13.72287108
C    4.995458871    13.67582782    12.51451341
C    0.748118207    12.51748432    11.58442144
H    1.772384867    12.52389076    11.20963894
C    -1.900005865    12.42636908    12.55796179
H    -2.925306164    12.3614244    12.92699373
C    -1.218650587    13.62627986    12.48600507
H    -1.706739424    14.55042343    12.80524271
C    0.113385631    13.67018087    12.00567899
H    0.640164208    14.62672268    11.96653672
H    4.59605411    14.62177597    12.1405962
H    5.891940436    14.59157808    14.27124061
O    0.233581492    4.456367492    14.90197943
H    0.668895686    4.360373063    15.81727052
O    3.642738073    7.850175388    19.70841043
O    -1.106241269    7.816888881    19.00736421
O    -2.628520339    7.805030923    16.81045949
O    5.977631902    7.723725449    18.4581679
N    1.583224234    4.267528424    17.16389593
N    -0.87628273    10.11751428    18.92410812
N    -2.404915359    10.09671269    16.56020931
N    3.476106404    10.13688198    19.35406079
C    1.517616243    5.500025243    17.88978269
C    -0.54580273    5.555514112    14.79020108
C    2.683603222    6.101818061    18.41161372
C    2.511228256    7.292365974    19.13923678
C    0.242609383    6.092563609    18.03586522
C    1.26891355    7.871929745    19.36274814
H    1.174026752    8.788032448    19.94090082
N    6.074617175    10.03021735    18.26669029
C    -0.707875631    6.099194799    13.49281692
C    -1.179761965    6.114706436    15.92296172
C    -0.986553262    5.544525388    17.32284233
H    -1.872466866    5.795168393    17.91697197
H    -0.931142327    4.449642696    17.253715
C    0.150807966    7.262574753    18.80097628
C    0.068745392    5.530993853    12.31181658
H    0.125691386    4.439222157    12.41611438
H    -0.497213322    5.747973746    11.39814873
C    -2.00493006    7.228500108    15.70786301
C    -1.360526173    9.021968592    18.42746583
C    -1.585799615    7.183549796    13.35740828
C    4.136774533    9.026658526    19.25003625
C    -2.158740116    9.011860029    17.22688464
C    5.447944292    8.964055439    18.65447527
C    -2.23837866    7.758430554    14.44547125
H    -2.890766989    8.618005327    14.31160908
C    -1.129064344    11.2804984    18.25457419
C    -1.89259431    11.26722122    17.04280414
C    5.426278173    11.2262645    18.39916426
C    4.089852452    11.27569175    18.9130276
C    -0.616066493    12.50810444    18.74100508
H    -0.051326919    12.48996652    19.67502594
C    -2.101004954    12.47897712    16.33980616
H    -2.671279106    12.43858412    15.41148819
C    -1.577805824    13.66004177    16.82889176
C    -0.837470721    13.67615184    18.03705967
C    3.410689661    12.51732129    18.96484746
H    2.386464335    12.52383486    19.33976274
C    6.0586818    12.42591699    17.9909385
H    7.083927058    12.36086056    17.62175126
C    5.377322539    13.62584473    18.06261612
H    5.865352827    14.54989038    17.74300657
C    4.045361816    13.66989099    18.54314886
H    3.518584295    14.62644264    18.5820683
H    -0.438154206    14.62206882    18.41114972
H    -1.734588937    14.59223645    16.2808341
H    2.879300126    3.477245751    12.81469181
H    1.631181281    4.094728273    13.74846531
H    1.279194441    3.477280673    17.73568445
H    2.527360817    4.094667496    16.80191017

DBF-CHO XYZ coordinates
C    -1.414894801    -0.540645648    -1.747569799
C    -1.422394839    0.820660462    -2.120409161
C    -1.437073042    -1.519933346    -2.746778411
C    -1.450831472    1.249036594    -3.450065113
C    -1.465993785    -1.115801234    -4.087436874
H    -1.43181155    -2.580760346    -2.48608004
C    -1.472589718    0.240654989    -4.430764868
H    -1.483616212    -1.870393746    -4.876856636
H    -1.494918547    0.559775804    -5.474992173
C    -1.382842779    -0.540847951    -0.292372744
C    -1.361476427    -1.520464892    0.706516105
C    -1.373970194    0.820368433    0.080805538
H    -1.367743611    -2.581198479    0.445460992
C    -1.344898152    1.248273946    1.410604259
C    -1.331961272    -1.116769104    2.047300249
H    -1.314941969    -1.871608392    2.836495809
C    -1.323969118    0.239587378    2.390995491
H    -1.301174981    0.558402756    3.435307286
O    -1.397964066    1.637533488    -1.019698782
C    -1.336682027    2.681958001    1.787314607
O    -1.312884638    3.075642476    2.931540958
H    -1.354376824    3.396602356    0.928804052
C    -1.457623067    2.682829521    -3.826356779
O    -1.480803495    3.076835719    -4.970487025
H    -1.439456045    3.397234456    -2.967661964

XANT-CHO coordinates
C    -1.299547014    0.075472122    -2.300025087
C    -1.305086116    -0.037339441    -0.904228628
C    -1.312278138    -1.392325429    -0.233393088
C    -1.304934817    1.140704328    -0.142755628
O    -1.309725723    1.120557894    1.211785631
C    -1.307334969    -0.053490494    1.910282457
C    -1.307875515    -1.300584209    1.274204243
C    -1.294454184    1.318127912    -2.937181426
C    -1.299822284    2.413235894    -0.76214435
C    -1.304337061    0.062809017    3.313232916
C    -1.305216815    -2.445172984    2.080264755
C    -1.30244382    -2.357780173    3.476235499
C    -1.302077116    -1.105561501    4.086735038
H    -1.305516086    -3.426539784    1.59659895
H    -1.300532133    -3.267703358    4.080272619
H    -1.29980772    -0.98990202    5.172765537
C    -1.294763641    2.476702282    -2.163659854
H    -1.299438645    -0.841060068    -2.897381101
H    -2.196859392    -1.963946438    -0.568641844
H    -1.290302872    1.378368251    -4.027282966
H    -1.290809198    3.460980396    -2.640699035
H    -0.437264956    -1.975701526    -0.57309895
C    -1.299199024    3.694205065    -0.012648284
O    -1.302633212    3.847706416    1.186196142
H    -1.295101582    4.584355559    -0.697404209
C    -1.303038654    1.395465882    3.981755707
O    -1.300687281    1.519376895    5.188279963
H    -1.304250018    2.276640392    3.301869161

PYR-CHO XYZ coordinates
C    -1.161903762    -0.000372241    -1.201386964
C    -1.161731365    1.193912159    -0.474255895
C    -1.161907226    1.13789002    0.927941127
N    -1.16221111    -0.016563924    1.604510118
C    -1.162364819    -1.151877409    0.907522398
C    -1.162234446    -1.20137781    -0.498598111
H    -1.161791814    0.010881859    -2.293995465
H    -1.161478246    2.162612349    -0.980974523
H    -1.162408669    -2.174930034    -0.992613288
C    -1.162798424    -2.418799981    1.706256858
O    -1.161220499    -3.520814476    1.21289818
H    -1.160963835    -2.244128603    2.810007634
C    -1.161759604    2.415617534    1.713688435
O    -1.162423558    2.483739783    2.914538085
H    -1.161862124    3.337559588    1.07271231

H2O xyz coordinates
  O   0.36875854400000      0.00000000017388     -1.55593200667272
  H   0.36875854400000      0.75718318826285     -0.95450338473289
  H   0.36875854400000     -0.75718318843673     -0.95450338459439

8* xyz coordinates
Mn    0.000000000   0.000000000   0.000000000
O     0.038489000   0.003779000  -2.316947000
O     1.887395000   0.000000000   0.000000000
N    -0.022452000   2.154926000  -0.362336000
C    -0.071252000   2.783282000   0.934786000
C    -1.277604000   3.742065000   2.728139000
C    -0.029407000   1.108347000  -3.154562000
C    -0.177422000   2.912166000  -1.380469000
H    -0.323715000   3.838555000  -1.228469000
C    -1.322463000   3.034899000   1.520185000
C    -0.108866000   4.130433000   3.339314000
H    -0.124975000   4.646250000   4.136868000
C    -0.142077000   2.442460000  -2.762462000
C     1.075369000   3.755576000   2.770681000
C    -0.223515000   3.370080000  -3.811821000
H    -0.326504000   4.288998000  -3.593617000
C     0.029351000   0.733013000  -4.490471000
C    -0.161120000   3.011208000  -5.166179000
C    -0.038624000   1.678121000  -5.488772000
H    -0.001355000   1.411031000  -6.399606000
C     1.158643000   3.035015000   1.570099000
C     2.611915000  -2.539665000   1.041623000
H     2.555180000  -2.421176000   0.060422000
H     3.299753000  -3.229098000   1.221413000
C     2.643929000   0.017530000   1.094384000
C     3.841839000   1.205612000   2.780211000
C     3.002470000   1.257151000   1.678842000
C     2.500961000   2.549838000   1.051971000
H     3.173856000   3.258302000   1.210724000
H     2.431400000   2.418432000   0.073308000
C     3.060403000  -1.224446000   1.669349000
C     3.888609000  -1.150978000   2.772796000
C     4.301008000   0.036406000   3.337925000
H     4.883596000   0.046605000   4.088255000
C    -0.210280000   4.081109000  -6.247039000
O    -1.886355000   0.000102000  -0.062689000
N     0.034592000  -2.153735000  -0.368416000
C     0.040314000  -2.786320000   0.927556000
C     1.186487000  -3.751011000   2.756851000
C     0.134229000  -1.098056000  -3.155443000
C     0.223334000  -2.907658000  -1.383304000
H     0.364547000  -3.834547000  -1.229550000
C     1.271404000  -3.039911000   1.553367000
C    -0.001886000  -4.141307000   3.327601000
H    -0.012247000  -4.659723000   4.123563000
C     0.233884000  -2.433447000  -2.764168000
C    -1.166601000  -3.764532000   2.721172000
C     0.350183000  -3.357645000  -3.813263000
H     0.445916000  -4.277275000  -3.594756000
C     0.119855000  -0.718364000  -4.491334000
C     0.332788000  -2.994356000  -5.167769000
C     0.221001000  -1.660217000  -5.489903000
H     0.213991000  -1.390155000  -6.400597000
C    -1.209990000  -3.040056000   1.520843000
C    -2.645208000   2.536396000   0.962570000
H    -2.555909000   2.421105000  -0.016586000
H    -3.338676000   3.225277000   1.121662000
C    -2.678820000  -0.020956000   1.005900000
C    -3.931999000  -1.214465000   2.647125000
C    -3.056508000  -1.262457000   1.574081000
C    -2.534384000  -2.553120000   0.960001000
H    -3.212143000  -3.262061000   1.094005000
H    -2.432363000  -2.418526000  -0.015378000
C    -3.114228000   1.219162000   1.570762000
C    -3.978624000   1.142141000   2.645845000
C    -4.409502000  -0.047058000   3.193090000
H    -5.016690000  -0.059673000   3.923619000
C     0.417878000  -4.060727000  -6.249882000
H     1.367163000  -4.551207000  -6.193425000
H    -0.363188000  -4.777798000  -6.106193000
H     0.309493000  -3.603043000  -7.210964000
H     0.717337000   4.092329000  -6.780237000
H    -1.009149000   3.866117000  -6.925631000
H    -0.373597000   5.037226000  -5.795302000
H     2.096305000  -4.004462000   3.259736000
H    -2.091962000  -4.035608000   3.184987000
H     4.228213000  -2.065485000   3.212394000
H     4.150463000   2.129901000   3.222186000
H     1.984800000   4.025087000   3.265856000
H    -2.203636000   3.993925000   3.201351000
H    -4.332692000   2.055227000   3.076901000
H    -4.255082000  -2.140173000   3.075589000

9* xyz coordinates
Mn   -0.152261000  -0.008891000  0.002660000
O     2.073572000  -0.015333000  -0.007934000
O    -0.017025000  -0.075469000   1.910667000
O    -0.092433000   0.063452000  -1.881274000
N     0.015266000  -2.049621000  -0.061576000
N     0.068447000   2.049832000   0.051559000
O    -1.867262000   0.000517000   0.040940000
C    -1.707726000   1.136666000   3.086680000
C    -2.783491000   1.040696000   3.992795000
C    -1.282882000  -2.441187000  -2.610558000
H    -0.298353000  -2.383980000  -2.510385000
H    -1.472627000  -3.107550000  -3.316993000
C    -1.760488000   3.057255000  -1.142350000
C    -1.189724000   2.727008000   0.060948000
C    -2.778664000  -1.305746000   3.957673000
C    -2.942391000   3.757890000  -1.094301000
C    -1.685581000  -1.324749000   3.053168000
C    -2.974380000   3.662873000   1.262104000
C    -1.820628000  -3.008384000   1.153453000
C    -2.803685000   1.327561000  -3.925417000
C    -1.211193000   0.099092000  -2.640055000
C    -1.874835000  -2.932467000  -1.305489000
C    -3.553991000   4.086366000   0.093341000
H    -4.358709000   4.592714000   0.103364000
C     1.031579000  -2.821508000  -0.107756000
H     0.851481000  -3.752258000  -0.163184000
C     1.095468000   2.796313000  -0.005943000
H     0.924624000   3.730532000  -0.055007000
C    -3.068225000  -3.586466000  -1.265190000
C    -1.796984000  -1.104301000  -3.059155000
C    -1.209657000   2.454664000   2.643811000
H    -0.224021000   2.406445000   2.558004000
H    -1.414114000   3.121351000   3.346782000
C    -1.791266000   2.958562000   1.309392000
C    -1.143598000  -0.116655000   2.670983000
C    -2.876590000  -1.009696000  -3.946936000
C    -1.176280000  -2.656198000   2.497986000
H    -0.194056000  -2.605550000   2.381456000
H    -1.368663000  -3.375896000   3.148654000
C    -3.008105000  -3.689584000   1.109739000
C    -1.740408000   1.338531000  -3.017382000
C     5.904834000   4.112419000   0.062589000
H     6.591544000   3.964242000   0.869666000
H     5.439085000   5.070598000   0.161938000
C    -3.294707000  -0.152930000   4.424739000
H    -4.009823000  -0.167475000   5.048755000
C    -1.248723000  -2.694981000  -0.079945000
C    -1.157096000   2.631001000  -2.519748000
H    -1.328160000   3.343964000  -3.184453000
H    -0.175444000   2.531717000  -2.426713000
C     3.454586000  -3.424620000  -0.136704000
H     3.188741000  -4.335090000  -0.197982000
C     4.802678000  -3.095313000  -0.096836000
C     5.190902000  -1.762746000  -0.007578000
H     6.112951000  -1.537297000   0.021066000
C     4.229263000  -0.760585000   0.043000000
C     2.877936000  -1.091087000   0.002051000
C     2.491483000  -2.422553000  -0.088395000
C     3.511400000   3.390678000   0.027353000
H     3.259935000   4.306006000   0.010267000
C     2.534819000   2.400662000  -0.012222000
C     2.903445000   1.061401000   0.014174000
C     4.245748000   0.709162000   0.082335000
C     5.222346000   1.699268000   0.122018000
H     6.140172000   1.458907000   0.167676000
C     4.853592000   3.038482000   0.095588000
C    -3.676308000  -3.990862000  -0.048960000
H    -4.508048000  -4.449404000  -0.040156000
C    -3.375340000   0.200783000  -4.392696000
H    -4.099067000   0.234962000  -5.006464000
C     5.838778000  -4.208078000  -0.235310000
H     5.459546000  -4.969807000  -0.884041000
H     6.741114000  -3.806092000  -0.646522000
H     6.432171000   4.066874000  -0.867324000
H     6.041814000  -4.628208000   0.727586000
H    -3.466335000   3.891228000   2.184456000
H    -3.402499000   4.058103000  -2.012491000
H    -3.334592000  -1.911990000  -4.294785000
H    -3.184636000   2.266806000  -4.268342000
H    -3.566848000  -3.803885000  -2.186604000
H    -3.440501000  -4.005785000   2.035996000
H    -3.221484000   1.945005000   4.360609000
H    -3.204931000  -2.233545000   4.277653000
